# Supplementary material for: Myocardial T2* Imaging at 3T and 1.5T: A Pilot Study with Phantom and Normal Myocardium
Source: J Cardiovasc Dev Dis. 2022 Aug 16;9(8):271. doi: 10.3390/jcdd9080271 (PMC9410052; doi:10.3390/jcdd9080271)
Supplement: Supplementary file 1 [file jcdd-09-00271-s001.zip]

Archive with 1 entries (1 files):
- jcdd-1839203-supplementary.pdf
